# Supplementary material for: A Staphylococcus pro-apoptotic peptide induces acute exacerbation of pulmonary fibrosis
Source: Nat Commun. 2020 Mar 24;11:1539. doi: 10.1038/s41467-020-15344-3 (PMC7093394; doi:10.1038/s41467-020-15344-3)
Supplement: Supplementary file 4 — Source Data [file 41467_2020_15344_MOESM4_ESM.xlsx]

## Sheet: Figure 1a
	Fig1a	WT without fibrosis	TGFbeta1 TG without fibrosis	TGFbeta1 TG with fibrosis
		1	1	6
		1	1	7
		1	1	7
		1	1	7
		1	1	7
		1	1	7
		1
		1
		1

## Sheet: Figure 1b
	Fig 1b	WT without fibrosis	TGFbeta1 without lung fibrosis	TGFbeta1 with fibrosis
		430	690	1400
		450	420	1000
		680	520	1000
		340	480	1100
		960	340	1400
		390	420	1200
		840
		250
		660

## Sheet: Figure 2ab
	Fig 2ab	WT mice	TGFb1 TG mice
		1	6
		1	6
		1	6
			4
			7
			7
			7
			7

## Sheet: Figure 2e
		Fig 2e	Medium	Supernatant from mixed Staphylococcus	Supernatant from Staph nepal
			9.45	25.46	24.37
			7.45	25.51	23.38
			9.26	24.53	25.73
			8.68	25.1	24.94
				27.91	24.84
				28.62	28.26
				30.5	29.25
				32.01	32.51

## Sheet: Figure 2g
	Fig 2g	Control	Supernatant from Staph nepal
		6	39
		7	54
		10	21
		4	30
		9	28
		11	45

## Sheet: Figure 3a
	Fig 3a	Fraction No	Optical density
		1	0.04
		2	0.008
		3	0.019
		4	0.049
		5	0.031
		6	0.117
		7	0.39
		8	0.47
		9	0.467
		10	0.558
		11	0.671
		12	0.719
		13	0.734
		14	0.736
		15	0.779
		16	0.872
		17	0.982
		18	0.961
		19	0.913
		20	0.607
		21	0.441
		22	0.356
		23	0.317
		24	0.302
		25	0.283
		26	0.256
		27	0.224
		28	0.207
		29	0.163
		30	0.121
		31	0.101
		32	0.077
		33	0.053
		34	0.065
		35	0.05
		36	0.053
		37	0.056
		38	0.039
		39	0.036
		40	0.039
		41	0.05
		42	0.044
		43	0.045
		44	0.036
		45	0.062
		46	0.05
		47	0.046
		48	0.021
		49	0.034
		50	0.034
		51	0.051
		52	0.044

## Sheet: Figure 3b
	Fig 3b	Sample	Well 1	Well 2	Well 3
		Medium	123.425	125.085	129.647
		PBS	98.54	101.099	100.242
		F-12	127.236	95.386	85.433
		F-13	73.973	123.189	107.414
		F-14	77.327	91.055	103.907
		F-15	80.177	98.964	95.386
		F-16	57.15	68.723	74.712
		F-17	42.726	47.061	62.297
		F-18	46.913	49.456	62.977
		F-19	42.304	43.292	48.401
		F-20	43.15	45.157	43.292
		F-21	70.332	74.712	79.031
		F-22	95.595	98.328	98.752
		F-23	119.903	125.562	117.814
		F-24	116.891	123.189	126.278
		F-25	126.039	130.132	123.189
		F-26	110.53	118.276	117.352
		F-27	86.623	86.822	89.633
		F-28	75.641	86.225	84.055
		F-29	111.203	106.312	100.884
		F-30	113.235	109.189	111.428

## Sheet: Figure 3c
	Fig 3c	Sample	Well 1	Well 2	Well 3
		Control	2.21	2.16	2.23
		Medium	3.3	2.83	2.74
		12	2.65	2.16	2.09
		13	1.56	1.73	3.64
		14	3.78	2.9	2.79
		15	3.89	3.88	4
		16	4.94	6.52	5.57
		17	8.48	6.52	4.98
		18	7.2	7.08	6.69
		19	6.49	8.7	7.8
		20	5.49	4.48	4.36
		21	4.27	4.23	4.28
		22	3.59	3.71	3.64
		23	3.86	3.32	3.73
		24	2.96	3.24	3.17
		25	2.59	2.74	2.66
		26	2.8	2.79	2.95
		27	2.34	2.23	3
		28	2.71	2.89	3.45
		29	3.39	3.74	3.17
		30	3.39	3.98	3.6

## Sheet: Figure 3e
	Fig 3e	Fraction No	Optical density
		1	0.017
		2	0.015
		3	0.019
		4	0.018
		5	0.016
		6	0.03
		7	0.062
		8	0.173
		9	0.243
		10	0.334
		11	0.426
		12	0.5
		13	0.591
		14	0.667
		15	0.686
		16	0.783
		17	0.871
		18	0.902
		19	0.853
		20	0.696
		21	0.54
		22	0.382
		23	0.273
		24	0.219
		25	0.193
		26	0.207
		27	0.191
		28	0.151
		29	0.132
		30	0.091
		31	0.117
		32	0.034
		33	0.054
		34	0.021
		35	0.012
		36	0.025
		37	0.026
		38	0.006
		39	0.011
		40	0.048
		41	0.003
		42	0.016
		43	0.013
		44	0.02
		45	0.019
		46	0.018
		47	0.017
		48	0.021
		49	0.027
		50	0.017
		51	0.003
		52	0.005

## Sheet: Figure 3f
	Fig 3f		Well 1	Well 2	Well 3
		Medium	111.484	103.101	112.089
		PBS	105.628	100.443	95.909
		F-12	81.107	85.562	85.28
		F-13	83.201	87.148	85.028
		F-14	78.198	73.005	76.685
		F-15	59.287	70.176	74.226
		F-16	59.159	61.997	63.167
		F-17	55.22	61.09	60.316
		F-18	63.298	62.907	63.69
		F-19	62.516	64.082	65.394
		F-20	77.097	75.726	77.784
		F-21	104.139	108.17	104.288
		F-22	112.24	115.433	114.671
		F-23	125.46	119.726	113.302
		F-24	120.342	117.421	118.034
		F-25	113.91	112.543	119.11
		F-26	103.991	120.651	122.042
		F-27	100.443	95	96.054
		F-28	86.723	95.037	95.763
		F-29	98	107.271	99.414
		F-30	105.628	104.734	95.618

[truncated: 49 more sheets: Figure 3g, Figure 3j, Figure 4b, Figure 5e, Figure 6b, Figure 6d, Figure 6e, Figure 6g, Figure 7a, Figurte 7b, Figure 8a, Figure 8b, Figure 8cd, Supplementary Figure 1b, Supplementary Figure 2a, Supplementary Figure 2b, Supplementary Figure 2c, Supplementary Figure 2d, Supplementary Figure 3, Supplementary Figure 4b …]
